# Supplementary material for: Amphibian Egg Jelly as a Biocompatible Material: Physicochemical Characterization and Selective Cytotoxicity Against Melanoma Cells
Source: Polymers (Basel). 2025 Jul 27;17(15):2046. doi: 10.3390/polym17152046 (PMC12349566; doi:10.3390/polym17152046)
Supplement: Supplementary file 1 [file polymers-17-02046-s001.zip]

Archive with 1 entries (1 files):
- polymers-3741749-supplementary.pdf
